# Supplementary material for: Procrastination during the COVID-19 Pandemic: A Scoping Review
Source: Behav Sci (Basel). 2022 Feb 6;12(2):38. doi: 10.3390/bs12020038 (PMC8868816; doi:10.3390/bs12020038)
Supplement: Supplementary file 1 [file behavsci-12-00038-s001.zip]

Archive with 1 entries (1 files):
- behavsci-1563746-supplementary.pdf
